# Supplementary material for: Poly-ε-Caprolactone/Halloysite Nanotube Composites for Resorbable Scaffolds: Effect of Processing Technology on Homogeneity and Electrospinning
Source: Polymers (Basel). 2021 Oct 31;13(21):3772. doi: 10.3390/polym13213772 (PMC8587687; doi:10.3390/polym13213772)
Supplement: Supplementary file 1 [file polymers-13-03772-s001.zip]

Archive with 1 entries (1 files):
- polymers-1400552-supplementary.pdf
